# Supplementary material for: A Comprehensive View of Food Microbiota: Introducing FoodMicrobionet v5
Source: Foods. 2024 May 28;13(11):1689. doi: 10.3390/foods13111689 (PMC11171936; doi:10.3390/foods13111689)
Supplement: Supplementary file 1 [file foods-13-01689-s001.zip]

Archive with 2 entries (2 files):
- File S1.pdf
- Supplementary_Tables_S1.pdf
